# Supplementary material for: Nonclassical Monocytes Are Prone to Migrate Into Tumor in Diffuse Large B-Cell Lymphoma
Source: Front Immunol. 2021 Dec 16;12:755623. doi: 10.3389/fimmu.2021.755623 (PMC8716558; doi:10.3389/fimmu.2021.755623)
Supplement: Table S1 — Antibodies for fluorescent flow cytometry analysis. [file Table_1.xlsx]

## Sheet: Sheet1
ID	18S	ADAM17	AIM2	Arginase 1	Bcl-xLÂ	C/EBPb	C5aR	caspase 1	CCR2	CCR5	CD11b	CD137	CD14	CD16	CD163	CD32	CD33	CD36	CD38	CD40	CD64	CD68	CD80	CD86	CDKN1B	CTLA4	CXCL1	CXCL10	Cyclin D1	ELF1	EP2/4	G CSF R	Galectin9	GAPDH	GITR	GM CSF R	HIF-a	HLA -G	HLADR	HO1	IDO	IL-4 R	IL10	IL12A	IL17R	IL6	IL6 R	iNOSÂ	LAG3
DL014 C	3.33738	11.2143	12.1217	24	9.37056	9.40551	11.4799	6.14981	6.9857	14.7773	8.07451	14.6273	4.52356	9.14486	7.74755	6.63216	8.08316	6.31037	12.4352	10.8643	7.41481	6.04741	15.5019	8.17254	7.07592	15.3517	11.4919	13.7782	7.11522	8.89526	9.23383	6.37097	6.5743	4.55404	24	9.84979	7.23523	24	5.48049	8.20328	15.3628	9.6253	15.3321	15.0537	16.8452	16.2996	9.20845	24	18.4212
DL014 int	3.41364	12.7441	13.4694	24	10.5194	10.8106	12.971	7.76941	8.75036	15.7194	9.75261	16.0561	6.02746	8.11842	9.69477	8.44434	9.82833	8.13715	13.4813	12.0743	9.20419	7.63724	15.6997	9.81422	8.57717	14.7608	14.1722	15.3881	8.59266	10.0469	10.3473	8.30669	7.87938	5.94223	24	11.7382	9.04339	24	6.8845	9.39344	17.8157	11.2168	16.0037	17.197	16.1631	17.5093	11.0347	20.656	16.8778
DL014 NC-	3.37216	16.6351	16.7233	24	14.9274	14.7747	16.4633	12.2763	15.3808	20.0023	15.9185	20.3886	13.2153	10.9078	16.9244	13.6392	15.2656	15.3681	18.0871	16.5334	15.4162	12.1515	24	14.157	13.2102	19.3957	20.5885	19.4395	13.1297	14.7401	15.0092	14.6453	12.4633	11.082	24	16.6985	14.2599	24	11.1493	12.7736	24	15.9766	21.8896	24	24	24	15.996	24	21.5888
DL014 NC+	3.38569	13.5666	13.5237	24	11.8442	11.2964	12.4566	8.40301	15.1708	19.9784	14.7081	18.0454	11.3098	6.38947	16.6015	9.9214	11.5527	13.1147	17.6798	13.5612	11.9898	8.60375	24	10.1403	9.86366	19.2785	24	16.135	9.83494	10.8222	10.6777	12.7004	8.6107	7.6192	24	13.4064	10.8681	24	7.64515	8.8957	20.6293	13.0712	20.0869	24	21.6087	19.7332	13.2613	24	20.3738
DL050 C	3.45459	14.6268	19.9969	24	13.0341	12.0413	14.9386	12.3697	13.7278	18.6999	12.5365	16.3639	8.55072	17.9081	12.5922	12.4359	13.0473	12.0163	18.6615	17.2844	14.2381	10.7606	16.6668	12.9492	11.8682	18.8939	16.4934	21.681	11.6936	12.6297	13.7801	9.25032	11.0913	7.71479	24	13.0059	9.45885	24	9.65666	10.6136	24	14.1924	19.4086	18.3581	21.8785	17.8228	14.7881	24	22.6354
DL050 int	3.46299	17.158	24	24	15.7946	15.3411	17.0775	14.6807	16.8321	22.4994	15.6646	21.0897	12.7062	14.1375	15.5301	14.9242	16.1137	15.2378	21.1202	24	17.4863	12.4368	18.1542	14.5176	14.4928	24	19.091	20.608	14.3955	14.6451	14.6862	13.1146	13.0163	10.9334	24	15.5765	12.2693	24	11.3409	13.1764	24	17.181	24	24	24	18.4278	17.617	24	21.1854
DL050 NC-	4.49704	20.1572	24	24	24	18.0554	18.7344	17.9068	24	24	20.5705	24	19.8239	16.0816	24	19.3674	20.0819	18.8059	24	24	24	15.9052	24	17.1847	16.5899	24	24	24	16.5378	18.1208	17.8986	16.8187	15.3968	14.6433	24	18.2533	15.9672	24	15.75	16.3048	24	24	24	24	24	24	24	24	24
DL050 NC+	4.92195	20.7665	24	24	24	18.1786	18.9339	18.4641	21.649	24	24	24	24	16.2127	24	20.3555	18.2067	24	24	24	24	16.4037	24	18.484	16.8518	24	24	24	16.6394	17.8428	17.8098	19.7286	16.7365	15.3011	24	19.7693	17.2751	24	16.508	16.6235	24	22.2969	24	24	24	22.6972	24	24	24
DL067 C	3.2622	15.857	20.8911	24	13.7073	13.761	15.9551	14.6973	16.0514	22.4901	14.0932	19.6732	10.9782	17.177	13.8752	13.0966	14.8813	12.7572	20.9098	18.1335	14.5968	11.2543	18.0803	13.7675	13.3294	24	14.0972	24	13.201	14.0315	15.4869	11.5978	13.0185	8.83947	24	14.5998	9.88407	24	11.0151	11.7277	21.2544	15.465	16.982	24	24	19.4187	15.4646	24	22.4492
DL067 int	3.3596	10.7577	16.6796	20.4943	8.48001	8.76318	10.5006	9.35857	10.4004	14.9081	8.2722	13.3975	5.60836	9.96181	8.41481	7.64211	9.55454	7.46741	14.5212	12.9951	9.19366	6.11225	14.2299	7.92173	7.95195	16.6232	10.4585	18.3938	7.978	8.46688	9.80301	6.67971	7.43832	4.01923	24	9.93351	5.10951	24	5.73382	6.04899	24	10.5573	12.481	15.6407	17.6502	15.6412	10.6234	24	19.3208
DL067 NC-	3.25538	14.9474	19.2971	24	13.4922	12.2774	13.7952	13.8755	18.4798	19.732	14.5382	17.7621	13.4856	11.3658	16.6465	12.6613	14.9047	14.5083	21.2429	17.1199	15.1619	10.5102	18.059	11.8675	11.8421	20.5327	20.1059	21.2132	11.7383	12.375	12.3753	13.1036	11.4228	9.02516	24	15.5129	10.3113	24	9.80377	10.3931	24	15.5736	18.9595	24	19.9532	19.066	16.3848	24	22.4172
DL067 NC+	3.22116	14.9573	24	24	13.4794	12.4988	14.2964	13.6738	24	22.0739	16.0605	18.0357	15.3852	10.8874	19.4443	12.5269	15.1173	17.3351	24	17.0072	15.559	10.5818	24	11.9476	11.8113	20.0925	21.8017	20.4296	11.6688	12.4914	12.8876	14.6161	11.8739	9.32111	24	15.6899	10.5157	24	10.5285	10.1278	24	16.6704	20.685	24	24	20.7098	17.6976	24	24
DL072 C	3.29593	15.5424	18.0669	24	14.1978	13.1507	15.9033	11.497	14.3677	20.0298	12.9753	19.6021	8.98271	16.2552	12.7019	11.8542	13.9691	11.3451	16.6604	16.2781	12.6544	11.3337	18.6921	13.431	13.3812	24	16.9541	16.3495	13.1973	13.1257	14.0165	10.8935	11.8122	9.10432	24	14.2457	11.0435	24	10.1576	13.519	21.3285	14.8902	24	18.6756	24	14.4766	14.7596	24	24
DL072 int	3.41632	16.7736	18.0847	24	16.2861	14.0774	16.4586	12.3492	15.7221	19.9861	14.6547	20.95	10.7341	13.1779	14.3755	13.3825	15.5923	12.96	19.0569	16.1157	13.5257	11.9641	24	14.2456	14.3476	24	18.1582	16.5096	14.2019	14.068	14.6879	12.1719	12.5187	10.5438	24	15.5165	12.3164	24	10.8364	13.7562	21.9895	16.1121	21.9359	24	24	15.8199	16.1501	24	22.4091
DL072 NC-	6.5233	20.6108	21.0688	24	18.1881	19.0861	21.6131	24	24	24	24	24	24	19.2616	24	20.0978	19.9843	18.9077	24	24	24	17.8496	24	21.4472	19.0706	24	24	24	18.9737	20.4698	20.3675	20.2673	20.113	16.7864	24	20.7518	18.9811	24	18.494	18.1123	24	24	24	24	24	22.1331	24	24	24
DL072 NC+	7.7404	24	24	24	24	24	24	18.6992	18.4573	24	21.3336	24	24	17.809	24	19.9587	19.8758	24	24	24	24	18.3864	24	24	24	24	24	24	24	19.8772	24	24	18.3253	17.6491	24	24	19.2865	24	18.7765	18.4764	24	24	24	24	24	24	20.8013	24	24
DL073 C	3.51317	12.4816	17.0735	24	13.2549	10.7024	14.9958	9.38012	14.2713	17.8469	10.0623	15.3839	7.5936	13.6036	10.6409	9.81934	10.7357	9.23567	14.8671	13.4581	10.9772	7.65994	12.2948	11.306	10.4073	19.5859	12.8772	15.5639	10.4025	11.2419	10.3911	7.44209	9.04322	5.89695	24	11.1895	6.2621	24	6.57281	10.7747	20.2928	11.5335	15.8408	15.2366	21.5731	8.60266	12.742	24	24
DL073 int	3.51901	13.1888	18.0102	24	14.0706	11.9675	15.6967	10.0081	15.9146	17.7816	11.1388	15.9774	8.25449	11.8941	11.5707	10.4887	11.6242	10.1371	15.7097	13.7371	11.5548	8.26554	12.6598	11.5616	10.7955	20.6969	13.7591	15.1442	10.7614	11.7099	10.4194	8.61934	9.70378	6.46533	24	11.9128	6.90227	24	6.83601	11.3191	20.8341	12.3093	15.9558	15.0549	24	9.44522	13.9953	24	22.7714
DL073 NC-	3.54099	18.0923	20.9741	24	19.1209	16.112	18.3965	14.7886	24	22.2061	17.4536	21.5138	17.1223	13.044	24	15.9686	17.6032	17.9829	24	19.1105	17.6131	12.937	19.2727	15.4266	14.5419	24	19.9333	20.9291	14.4652	15.4643	13.4754	14.7312	13.4325	12.2213	24	16.661	11.8391	24	12.0459	15.6715	24	18.5093	22.5108	24	24	14.757	19.1849	24	24
DL073 NC+	12.3334	21.6578	24	24	24	21.0087	24	17.2992	24	24	21.7657	24	24	16.1202	24	19.3299	24	24	24	24	24	17.3064	24	17.4797	17.9864	24	24	22.1864	17.9932	19.1428	17.1615	24	17.6368	15.9615	24	24	14.9056	24	15.9064	18.7857	24	24	24	24	24	19.2144	24	24	24
DL077 C	3.39074	15.0532	14.1685	24	13.5552	12.9168	15.4736	9.65376	11.5304	20.0356	12.2817	20.5102	8.57119	12.8957	12.1079	10.7032	12.0508	10.3007	15.2871	14.1086	11.1534	10.5919	24	12.6857	12.0359	24	16.8205	15.7613	11.9212	13.1138	13.2505	10.6356	11.4702	8.42335	24	13.5654	11.2544	24	8.01449	12.236	16.4891	13.9119	20.2969	18.4235	24	18.7021	13.5852	24	22.8589
DL077 int	3.44991	15.6666	14.4575	24	14.1252	12.2773	15.3163	10.1799	13.0375	19.1312	13.0995	22.4922	10.0182	10.4688	13.928	11.9217	12.7664	11.6843	15.7228	14.1088	11.8648	10.3258	24	12.9168	12.5537	20.3926	17.8255	15.7979	12.5437	13.1565	13.229	11.6554	11.0362	9.05097	24	14.4189	12.0428	24	8.61059	11.4894	17.9506	13.9228	20.0061	18.9646	24	19.9407	14.0173	24	24
DL077 NC-	4.40117	21.5966	17.4264	24	18.0079	17.6497	19.5688	15.2239	21.4763	24	19.4519	24	17.0255	14.8584	24	20.1842	18.3833	18.7814	21.3196	19.2066	17.7315	15.489	24	17.8247	17.8089	24	24	21.5874	17.7891	17.7854	17.5944	24	15.6219	14.5541	24	18.7016	18.1307	24	14.6373	16.336	24	20.8833	22.5428	24	24	24	18.4856	24	24
DL077 NC+	5.12149	20.0176	18.2945	24	18.4982	18.0991	18.1025	15.2744	17.9554	24	21.7882	24	24	15.0147	24	19.2608	17.5531	24	24	19.7829	17.7338	15.6979	24	18.7309	18.9125	24	24	19.0609	18.7269	17.2556	18.7217	19.6116	15.8672	15.6753	24	24	17.8508	24	15.7471	16.3222	24	23.594	24	24	24	24	19.6064	24	24
DL083 C	3.41435	15.619	20.7567	24	15.0463	12.4054	15.318	14.8705	14.5062	18.214	14.8239	19.6772	11.3138	16.899	15.5169	14.066	15.2069	14.7	18.2315	19.0715	15.6683	11.2944	17.8498	13.6448	14.6443	19.6161	16.2486	24	14.4213	13.7634	14.8889	11.1664	12.7814	9.02222	24	13.7517	9.55558	24	10.2864	11.5932	24	15.287	17.7598	24	21.4843	22.2932	15.086	24	22.4649
DL083 int	3.92877	18.629	24	24	16.9061	15.9525	19.1241	18.7932	17.9214	21.1974	18.6842	23.9495	14.8189	16.552	24	18.5892	17.3081	18.8736	21.0948	20.9431	19.7097	14.3239	24	15.9754	16.8383	20.4935	18.6159	24	16.6058	16.8016	17.6592	14.9353	15.7965	12.6388	24	17.3362	13.1912	24	13.7725	14.7975	24	18.8414	22.0367	24	24	24	18.8605	24	24
DL083 NC-	6.2242	24	24	24	18.0995	19.7914	24	24	19.3437	24	21.7514	22.0012	24	19.8903	24	19.8659	24	24	21.6956	24	24	18.1118	24	18.6529	18.3129	24	24	24	18.3439	21.11	19.3356	20.3838	19.0968	16.2504	24	20.5649	17.3507	24	17.3754	17.1816	24	24	24	24	24	24	24	24	24
DL083 NC+	5.91804	21.0071	24	24	24	17.2373	18.017	24	24	24	24	24	24	17.4242	24	20.3529	24	24	24	24	24	16.0868	19.0585	19.1157	20.3141	24	24	24	20.2354	17.598	19.4322	18.5566	16.9241	15.4659	24	20.7123	15.4064	24	16.6393	16.0274	24	24	24	24	24	24	24	24	24
Tem2034 C	3.43621	15.1999	20.8815	24	14.7056	12.785	14.732	15.4536	16.8491	18.6514	14.8314	19.5021	11.145	21.9494	14.8968	15.0604	15.9477	15.6803	20.2427	18.8944	18.1769	10.988	17.7332	13.1401	16.0479	24	12.5714	24	15.8445	13.3351	14.6648	11.0417	13.7101	8.9824	24	13.5845	9.68647	24	10.3154	11.2795	24	15.5198	18.3013	24	24	19.3819	15.048	24	24
Tem2034 int	3.87448	17.8674	24	24	19.8329	15.8756	17.1905	18.1887	24	21.3505	18.7203	20.94	14.9868	19.8685	17.6156	17.8512	20.1407	20.1349	24	20.1773	24	14.1763	24	16.0645	17.8687	24	16.3122	24	17.6635	16.4315	17.477	14.089	17.1921	12.8826	24	16.4298	12.8271	24	13.5868	14.7994	24	18.5459	20.9101	24	24	22.6375	18.0148	24	24
Tem2034 NC-	4.40764	19.5648	24	24	24	17.3189	19.029	24	24	24	24	20.9627	24	19.1785	24	19.0196	24	24	24	24	24	16.0107	24	17.3505	17.2627	24	24	24	17.272	17.5761	16.6657	17.5908	17.259	15.1042	24	19.7952	15.0246	24	15.9405	15.7786	24	19.2747	24	24	24	24	19.2355	24	24
Tem2034 NC+	4.82059	20.012	24	20.5423	18.5849	17.4956	18.6889	24	24	24	24	24	24	19.9192	24	19.9984	24	24	24	24	24	16.5208	19.7366	17.2797	17.0282	24	24	24	17.0159	17.8232	20.7402	18.4746	17.8682	15.6152	24	19.7176	15.5855	24	17.617	15.9612	24	24	24	24	24	23.0816	24	24	24
Tem2036 C	3.60658	9.26876	15.7828	24	9.30884	8.9996	12.0606	7.19734	11.3833	14.864	8.74408	12.3208	6.07548	13.5537	8.82446	8.55235	9.35654	8.77707	12.6254	11.6338	9.60507	5.69538	7.27044	7.56722	7.84823	13.6087	7.96041	7.50775	7.83569	7.56518	8.2598	5.78381	7.2215	3.96181	24	8.62181	4.24422	24	4.46112	6.70016	13.5865	8.6034	10.7614	11.2894	16.2675	6.76689	10.1076	24	17.4733
Tem2036 int	3.44553	11.6174	18.9124	24	11.3424	10.7068	13.8194	9.59968	13.6015	17.0528	11.0137	14.1564	8.09572	13.3741	11.075	10.9346	11.4841	10.8601	14.5283	13.8233	11.683	7.7303	9.65218	9.6566	9.73292	14.9261	10.1047	9.87314	9.62731	9.34226	10.2772	8.0285	9.31001	5.62306	24	11.2712	5.89338	24	5.62775	8.56232	16.0346	10.8058	13.1733	14.3647	17.7136	8.54654	12.7244	20.5995	18.4046
Tem2036 NC-	3.51464	15.2272	24	24	16.6406	13.6726	16.277	15.1146	19.4955	20.8128	16.512	18.2236	14.1042	14.4006	17.3411	16.8058	17.2032	17.4393	18.7813	17.4872	19.2475	12.0338	14.7974	13.583	13.6166	19.3022	16.7026	15.4398	13.5805	12.9673	13.378	13.6709	12.8282	10.8794	24	15.8057	10.588	24	10.3554	13.1837	19.4976	15.9525	20.5143	19.1372	21.4167	14.3016	17.9466	24	24
Tem2036 NC+	3.47816	12.48	20.8812	24	12.476	10.6382	13.8162	12.2563	18.4696	19.673	15.626	17.304	12.7232	10.1904	18.2435	12.2261	13.4622	15.3056	18.3087	14.6323	16.0984	8.57135	12.4743	10.7463	9.74569	17.5286	17.5087	13.2547	9.69461	9.54695	9.75858	12.1901	9.57641	7.6633	24	14.1139	7.58723	24	7.74957	9.17643	21.9197	13.1199	20.5822	16.3627	22.3043	13.2	16.3989	24	22.4332
Tem2037 C	3.50419	10.677	16.4957	24	10.0553	9.80821	11.9006	8.36142	12.3566	14.7277	9.6162	12.5899	7.21928	13.3758	9.37076	9.38533	10.5451	10.599	13.7696	13.0247	10.5666	6.16202	9.01679	8.27278	8.75318	16.2398	7.1767	9.15574	8.70393	8.14485	9.52715	6.88452	7.87206	4.70734	24	9.81075	4.72876	24	4.85197	7.94171	14.058	9.53973	11.0794	12.4142	19.1796	7.12505	10.7716	24	18.3869
Tem2037 int	3.35735	11.5958	18.765	24	11.1228	11.3681	12.9685	9.8793	13.6813	15.6626	10.9379	13.9116	8.32911	11.5858	10.7219	10.699	11.9382	12.2223	14.8361	13.6211	12.1123	7.57843	9.90094	9.0957	8.95911	13.664	9.05967	10.1141	8.88498	8.7036	9.95028	8.49127	8.71129	5.68509	24	10.9276	5.72207	24	5.83084	9.10852	15.5093	10.5686	12.4626	13.3114	16.9455	8.26676	12.7844	24	16.2644
Tem2037 NC-	3.33733	14.9726	24	24	14.5565	13.7465	16.8275	15.2419	24	19.4654	15.6286	18.1032	14.4181	13.4621	17.5713	15.4896	16.3828	17.1112	18.6788	18.5904	18.2572	11.5581	14.8785	12.9317	12.5684	16.5617	16.9265	15.6841	12.5385	12.0478	13.0865	13.9967	12.0616	10.2249	24	16.1105	10.2384	24	10.2814	13.0081	21.787	15.1483	19.3142	16.8463	20.3424	14.6123	17.2302	24	19.3483
Tem2037 NC+	3.36403	12.31	19.2936	24	12.211	10.6042	12.1064	12.3735	16.831	17.2943	14.7614	17.6659	12.1267	9.75144	16.1782	11.9932	13.781	15.3759	17.6728	15.8596	15.8407	8.8309	12.9981	10.263	9.91568	16.9904	14.9839	13.2701	9.86928	9.51994	10.1348	11.9215	8.94861	7.88489	24	13.9756	7.65049	24	8.20848	9.74808	20.4382	12.9655	18.4765	15.6488	19.8811	13.2271	15.5492	24	18.5566
Tem2038 C	3.43463	11.2635	19.3393	24	10.4357	9.49996	11.4456	9.63728	11.4435	15.2341	10.0447	14.2756	6.81222	14.5569	10.4153	10.0058	10.6443	10.3436	15.9442	15.1017	11.3696	6.74944	11.0392	9.32683	9.74607	15.6465	6.60993	13.5902	9.63337	8.94457	9.86774	7.37905	9.42991	4.77098	24	10.5256	5.33096	24	5.46416	7.78818	24	10.694	14.0162	13.3626	19.9046	7.94023	10.9248	24	20.047
Tem2038 int	3.41272	12.9463	24	24	12.1219	10.936	13.3107	11.9762	14.4947	16.2036	12.0123	15.4549	8.80637	13.1911	12.5313	12.1029	13.0323	12.7539	17.3408	16.9064	13.0789	8.61815	12.9888	11.0206	10.9803	16.1137	9.40162	14.7976	10.8499	10.6334	11.1127	9.61663	10.9042	6.58533	24	12.4709	7.44761	24	7.32458	9.2738	24	12.5993	16.0453	14.1202	18.8699	10.1761	12.9795	24	19.3267
Tem2038 NC-	3.48871	16.2714	24	24	16.3634	14.7843	16.0292	16.0102	17.6793	19.7438	17.9727	19.19	15.4882	14.5822	18.8065	16.9216	21.2552	17.5413	20.3871	20.4116	18.5631	12.4161	17.0593	14.0733	14.2223	20.3155	16.347	18.6116	14.2021	13.5573	13.83	14.8148	14.1812	11.2151	24	17.6459	12.1	24	11.9322	13.6743	24	16.7922	22.2369	19.2946	24	16.7706	17.1929	24	22.7958
Tem2038 NC+	3.39727	13.3198	24	24	13.4007	11.813	12.6129	13.7066	15.3367	18.3812	17.6391	18.565	13.0785	11.0819	19.782	13.1896	15.093	17.7812	19.3552	18.4948	16.933	9.72531	16.4399	11.4172	11.06	17.7112	16.9492	17.9469	11.1036	10.999	10.7052	13.6593	11.6916	9.10569	24	15.1246	9.49936	24	10.1523	10.544	24	14.8491	20.257	17.5975	22.2667	15.4705	14.5903	24	24
Tem2039 C	3.53965	10.2427	16.7146	24	9.29992	8.39307	11.0609	7.7004	10.6561	14.3915	8.45058	12.5053	5.45553	14.0541	8.64095	8.2456	9.03576	9.37069	13.8258	11.9896	9.93425	5.79122	8.67867	7.66261	7.86741	14.3866	7.61078	12.1927	7.73986	7.50237	8.5206	5.62754	6.88046	3.98856	24	8.78884	4.45694	24	4.64326	7.00118	16.8648	8.56894	11.4659	13.6345	17.7685	7.53782	10.1139	21.3963	18.3308
Tem2039 int	5.05928	16.5572	24	24	15.3606	16.035	18.7991	13.247	17.1464	22.5751	14.2131	20.3029	13.0332	16.1002	15.7021	15.03	15.5015	15.3379	18.2335	19.234	16.3389	11.9858	15.0455	13.0536	12.7556	19.3205	13.6846	18.0885	12.7221	12.9643	14.0832	12.1453	13.1272	9.38562	24	15.1629	9.37379	24	9.93922	13.6307	24	15.4222	17.7138	17.7647	21.2398	12.6239	17.6271	24	24
Tem2039 NC-	3.66591	17.9183	24	24	16.9165	15.8512	19.5804	16.7874	18.9554	21.9246	17.0314	19.8814	15.184	16.1465	24	17.5624	17.6394	18.7792	20.1013	20.2526	24	14.5186	19.2992	15.7739	14.0285	18.7015	17.4954	21.6407	13.9573	14.8545	15.6111	16.1144	14.2532	12.5021	24	17.8768	12.9906	24	13.1695	15.1164	24	17.1596	24	24	21.4368	17.2667	21.218	24	24
Tem2039 NC+	3.54753	15.8168	24	24	14.9223	13.145	14.6213	15.2125	24	24	17.878	18.5116	14.9003	12.5695	19.9047	14.3891	16.3312	17.4015	24	20.3159	20.4955	11.6867	15.6505	13.2305	12.412	24	17.313	20.7293	12.3475	12.5275	12.4127	15.1447	11.8065	10.499	24	17.3473	10.9435	24	11.1316	12.0326	24	16.3111	22.1814	18.1653	24	16.3085	17.132	24	24
Tem2040 C	3.7368	10.6151	16.7216	20.7189	9.4678	7.8012	11.273	8.91533	11.1094	14.3265	8.54702	12.5939	4.83331	12.7935	9.80696	8.36785	8.85411	8.32605	13.9535	12.8115	10.1007	5.95824	13.4379	7.74038	7.88417	13.9282	8.46685	16.3996	7.85878	8.02335	8.22242	5.78368	7.07874	4.22367	24	9.41669	5.18914	24	5.25967	6.9259	21.6775	9.96108	14.5278	13.5337	15.7948	12.8835	10.1333	24	18.2082
Tem2040 int	3.57743	14.5007	24	24	12.8956	11.3642	14.8484	13.0198	14.9716	17.7949	12.4537	15.9658	9.17403	12.5146	14.1019	12.5707	12.9414	12.3827	16.8725	16.9398	14.1692	9.38863	16.4867	11.4615	10.8598	16.8993	13.0876	19.4949	10.8058	11.2679	11.0851	10.0577	10.3576	7.45725	24	13.6296	9.06651	24	8.38302	10.0251	24	13.9432	19.2002	16.5346	19.5131	17.1551	14.3402	24	19.8214
Tem2040 NC-	3.57339	16.5033	24	24	16.767	14.1271	16.0409	15.2355	18.3858	21.5894	16.7239	18.9039	14.2498	13.3255	19.7523	15.2135	15.9377	17.1714	24	19.1647	19.1037	11.8843	24	13.7294	13.2568	17.9481	23.5254	24	13.1762	13.635	13.1912	14.636	12.5844	10.7424	24	16.9701	12.0572	24	11.3158	12.3056	24	17.0677	24	24	20.4579	19.7459	18.2937	24	24
Tem2040 NC+	3.55435	15.232	21.1916	24	14.7867	12.64	14.7871	14.3883	19.4079	21.8725	16.9217	20.9142	14.3696	11.8874	24	14.833	15.5252	17.5062	20.3144	17.2926	20.4054	10.7639	19.2901	12.7251	12.0142	18.8353	20.2753	24	11.9833	12.3697	11.9538	14.0975	11.4903	9.99655	24	16.3196	11.1374	24	10.5599	10.9063	24	16.4492	21.0529	18.2099	19.7831	19.193	17.6311	24	22.6614
[truncated: 32 more columns]
